# Supplementary material for: Radiation- and Photo-Induced Oxidation Pathways of Methionine in Model Peptide Backbone under Anoxic Conditions
Source: Int J Mol Sci. 2021 Apr 30;22(9):4773. doi: 10.3390/ijms22094773 (PMC8125225; doi:10.3390/ijms22094773)
Supplement: Supplementary file 1 [file ijms-22-04773-s001.zip]

Archive with 1 entries (1 files):
- ijms-1173808-supplementary.pdf
